# Supplementary material for: Optimization of oil industry wastewater treatment system and proposing empirical correlations for chemical oxygen demand removal using electrocoagulation and predicting the system’s performance by artificial neural network
Source: PeerJ. 2023 Sep 25;11:e15852. doi: 10.7717/peerj.15852 (PMC10538301; doi:10.7717/peerj.15852)
Supplement: Supplemental Information 1 [file peerj-11-15852-s001.xlsx]

## Sheet: Sheet1
NaCl concentration (g/L)	Current density (mA/cm2)	pH	Electrode surface area (cm2)	Initial COD concentration (mg/L)	Time (min)		Removal COD (%)
0.5	24	8	25.26	500	0		0
0.5	24	8	25.26	500	3		11.8387
0.5	24	8	25.26	500	6		21.9837
0.5	24	8	25.26	500	9		47.6121
0.5	24	8	25.26	500	12		69.7578
0.5	24	8	25.26	500	15		72.8763
0.5	24	8	25.26	500	18		71.2357
0.5	24	8	25.26	500	21		76.4381
0.5	24	8	25.26	500	24		77.3325
0.5	24	8	25.26	500	30		74.9159
0.5	24	8	25.26	500	40		78.0342
0.5	24	8	25.26	500	50		81.5319
0.5	24	8	25.26	500	60		82.6336
0.5	24	8	41.26	500	0		0
0.5	24	8	41.26	500	3		2.12352
0.5	24	8	41.26	500	6		3.96927
0.5	24	8	41.26	500	9		27.9962
0.5	24	8	41.26	500	12		52.0228
0.5	24	8	41.26	500	15		60.4646
0.5	24	8	41.26	500	18		65.6196
0.5	24	8	41.26	500	21		72.1162
0.5	24	8	41.26	500	24		74.8379
0.5	24	8	41.26	500	30		73.1035
0.5	24	8	41.26	500	40		74.7828
0.5	24	8	41.26	500	50		78.6334
0.5	24	8	41.26	500	60		79.8272
0.5	24	8	56.26	500	0		0
0.5	24	8	56.26	500	3		4.72416
0.5	24	8	56.26	500	6		9.15985
0.5	24	8	56.26	500	9		23.7719
0.5	24	8	56.26	500	12		38.4259
0.5	24	8	56.26	500	15		49.005
0.5	24	8	56.26	500	18		56.4565
0.5	24	8	56.26	500	21		65.0228
0.5	24	8	56.26	500	24		70.4724
0.5	24	8	56.26	500	30		68.5722
0.5	24	8	56.26	500	40		73.6004
0.5	24	8	56.26	500	50		76.8285
0.5	24	8	56.26	500	60		77.6444
0.5	24	8	79.26	500	0		0
0.5	24	8	79.26	500	3		3.76416
0.5	24	8	79.26	500	6		7.32788
0.5	24	8	79.26	500	9		28.3203
0.5	24	8	79.26	500	12		49.3625
0.5	24	8	79.26	500	15		55.2
0.5	24	8	79.26	500	18		57.3433
0.5	24	8	79.26	500	21		64.0831
0.5	24	8	79.26	500	24		67.666
0.5	24	8	79.26	500	30		68.2702
0.5	24	8	79.26	500	40		70.9401
0.5	24	8	79.26	500	50		74.0568
0.5	24	8	79.26	500	60		74.8379
0.5	24	8	25.26	200	0		0
0.5	24	8	25.26	200	3		26.4307
0.5	24	8	25.26	200	6		51.6339
0.5	24	8	25.26	200	9		62.1739
0.5	24	8	25.26	200	12		73.7135
0.5	24	8	25.26	200	15		77.3
0.5	24	8	25.26	200	18		75.9281
0.5	24	8	25.26	200	21		78.6442
0.5	24	8	25.26	200	24		77.0963
0.5	24	8	25.26	200	30		75.657
0.5	24	8	25.26	200	40		75.2954
0.5	24	8	25.26	200	50		79.174
0.5	24	8	25.26	200	60		80.4337
0.5	24	8	25.26	500	0		0
0.5	24	8	25.26	500	3		11.8387
0.5	24	8	25.26	500	6		21.9837
0.5	24	8	25.26	500	9		47.6121
0.5	24	8	25.26	500	12		69.7578
0.5	24	8	25.26	500	15		72.8763
0.5	24	8	25.26	500	18		71.2357
0.5	24	8	25.26	500	21		76.4381
0.5	24	8	25.26	500	24		77.3325
0.5	24	8	25.26	500	30		74.9159
0.5	24	8	25.26	500	40		78.0342
0.5	24	8	25.26	500	50		81.5319
0.5	24	8	25.26	500	60		82.6336
0.5	24	8	25.26	1000	0		0
0.5	24	8	25.26	1000	3		7.59552
0.5	24	8	25.26	1000	6		14.7058
0.5	24	8	25.26	1000	9		42.7154
0.5	24	8	25.26	1000	12		71.1826
0.5	24	8	25.26	1000	15		75.4068
0.5	24	8	25.26	1000	18		74.3463
0.5	24	8	25.26	1000	21		78.9408
0.5	24	8	25.26	1000	24		79.4325
0.5	24	8	25.26	1000	30		76.9503
0.5	24	8	25.26	1000	40		75.2954
0.5	24	8	25.26	1000	50		78.9668
0.5	24	8	25.26	1000	60		80.1
0.5	24	8	25.26	1500	0		0
0.5	24	8	25.26	1500	3		4.7232
0.5	24	8	25.26	1500	6		9.15031
0.5	24	8	25.26	1500	9		9.0181
0.5	24	8	25.26	1500	12		9.17463
0.5	24	8	25.26	1500	15		35.3064
0.5	24	8	25.26	1500	18		59.1607
0.5	24	8	25.26	1500	21		67.92
0.5	24	8	25.26	1500	24		73.425
0.5	24	8	25.26	1500	30		74.3637
0.5	24	8	25.26	1500	40		72.4481
0.5	24	8	25.26	1500	50		76.798
0.5	24	8	25.26	1500	60		78.765
0.5	24	8	25.26	2400	0		0
0.5	24	8	25.26	2400	3		1.84704
0.5	24	8	25.26	2400	6		3.59477
0.5	24	8	25.26	2400	9		8.38292
0.5	24	8	25.26	2400	12		12.971
0.5	24	8	25.26	2400	15		33.0128
0.5	24	8	25.26	2400	18		50.9351
0.5	24	8	25.26	2400	21		64.0032
0.5	24	8	25.26	2400	24		74.0925
0.5	24	8	25.26	2400	30		75.657
0.5	24	8	25.26	2400	40		74.6627
0.5	24	8	25.26	2400	50		78.413
0.5	24	8	25.26	2400	60		79.4325
0.5	24	4	25.26	1000	0		0
0.5	24	4	25.26	1000	3		2.64384
0.5	24	4	25.26	1000	6		5.14831
0.5	24	4	25.26	1000	9		6.48193
0.5	24	4	25.26	1000	12		7.7875
0.5	24	4	25.26	1000	15		33.2299
0.5	24	4	25.26	1000	18		56.3815
0.5	24	4	25.26	1000	21		59.7312
0.5	24	4	25.26	1000	24		59.808
0.5	24	4	25.26	1000	30		59.8491
0.5	24	4	25.26	1000	40		63.546
0.5	24	4	25.26	1000	50		66.5115
0.5	24	4	25.26	1000	60		67.3662
0.5	24	6	25.26	1000	0		0
0.5	24	6	25.26	1000	3		0.502176
0.5	24	6	25.26	1000	6		0.965311
0.5	24	6	25.26	1000	9		2.84102
0.5	24	6	25.26	1000	12		4.6725
0.5	24	6	25.26	1000	15		31.4458
0.5	24	6	25.26	1000	18		55.1355
0.5	24	6	25.26	1000	21		67.513
0.5	24	6	25.26	1000	24		75.9102
0.5	24	6	25.26	1000	30		75.1297
0.5	24	6	25.26	1000	40		72.5795
0.5	24	6	25.26	1000	50		76.5245
0.5	24	6	25.26	1000	60		77.8818
0.5	24	8	25.26	1000	0		0
0.5	24	8	25.26	1000	3		7.59552
0.5	24	8	25.26	1000	6		14.7058
0.5	24	8	25.26	1000	9		42.7154
0.5	24	8	25.26	1000	12		71.1826
0.5	24	8	25.26	1000	15		75.4068
0.5	24	8	25.26	1000	18		74.3463
0.5	24	8	25.26	1000	21		78.9408
0.5	24	8	25.26	1000	24		79.4325
0.5	24	8	25.26	1000	30		76.9503
0.5	24	8	25.26	1000	40		75.2954
0.5	24	8	25.26	1000	50		78.9668
0.5	24	8	25.26	1000	60		80.1
0.5	24	10	25.26	1000	0		0
0.5	24	10	25.26	1000	3		8.68916
0.5	24	10	25.26	1000	6		17.0538
0.5	24	10	25.26	1000	9		34.1132
0.5	24	10	25.26	1000	12		51.709
0.5	24	10	25.26	1000	15		56.5175
0.5	24	10	25.26	1000	18		57.6275
0.5	24	10	25.26	1000	21		64.4381
0.5	24	10	25.26	1000	24		67.3662
0.5	24	10	25.26	1000	30		67.8077
0.5	24	10	25.26	1000	40		67.5955
0.5	24	10	25.26	1000	50		71.1116
0.5	24	10	25.26	1000	60		72.2954
0.5	3	8	25.26	1000	0		0
0.5	3	8	25.26	1000	3		3.48682
0.5	3	8	25.26	1000	6		6.80953
0.5	3	8	25.26	1000	9		7.11893
0.5	3	8	25.26	1000	12		7.53396
0.5	3	8	25.26	1000	15		8.8642
0.5	3	8	25.26	1000	18		9.10352
0.5	3	8	25.26	1000	21		9.43882
0.5	3	8	25.26	1000	24		9.27255
0.5	3	8	25.26	1000	30		26.6275
0.5	3	8	25.26	1000	40		24.7993
0.5	3	8	25.26	1000	50		26.5459
0.5	3	8	25.26	1000	60		27.4865
0.5	6	8	25.26	1000	0		0
0.5	6	8	25.26	1000	3		1.49002
0.5	6	8	25.26	1000	6		2.91837
0.5	6	8	25.26	1000	9		7.57211
0.5	6	8	25.26	1000	12		12.2427
0.5	6	8	25.26	1000	15		19.2258
0.5	6	8	25.26	1000	18		24.7993
0.5	6	8	25.26	1000	21		32.8752
0.5	6	8	25.26	1000	24		39.0772
0.5	6	8	25.26	1000	30		57.7465
0.5	6	8	25.26	1000	40		58.0742
0.5	6	8	25.26	1000	50		64.2713
0.5	6	8	25.26	1000	60		68.352
0.5	12	8	25.26	1000	0		0
0.5	12	8	25.26	1000	3		3.10176
0.5	12	8	25.26	1000	6		5.83674
0.5	12	8	25.26	1000	9		13.9703
0.5	12	8	25.26	1000	12		22.288
0.5	12	8	25.26	1000	15		41.5273
0.5	12	8	25.26	1000	18		58.0742
0.5	12	8	25.26	1000	21		65.712
0.5	12	8	25.26	1000	24		69.8753
0.5	12	8	25.26	1000	30		70.4382
0.5	12	8	25.26	1000	40		71.5726
0.5	12	8	25.26	1000	50		76.3572
0.5	12	8	25.26	1000	60		76.4986
0.5	24	8	25.26	1000	0		0
0.5	24	8	25.26	1000	3		7.59552
0.5	24	8	25.26	1000	6		14.7058
0.5	24	8	25.26	1000	9		42.7154
0.5	24	8	25.26	1000	12		71.1826
0.5	24	8	25.26	1000	15		75.4068
0.5	24	8	25.26	1000	18		74.3463
0.5	24	8	25.26	1000	21		78.9408
0.5	24	8	25.26	1000	24		79.4325
0.5	24	8	25.26	1000	30		76.9503
0.5	24	8	25.26	1000	40		75.2954
0.5	24	8	25.26	1000	50		78.9668
0.5	24	8	25.26	1000	60		80.1
0.5	35	8	25.26	1000	0		0
0.5	35	8	25.26	1000	3		1.19328
0.5	35	8	25.26	1000	6		2.26985
0.5	35	8	25.26	1000	9		32.3469
0.5	35	8	25.26	1000	12		60.5855
0.5	35	8	25.26	1000	15		66.1046
0.5	35	8	25.26	1000	18		67.4916
0.5	35	8	25.26	1000	21		75.6144
0.5	35	8	25.26	1000	24		78.1544
0.5	35	8	25.26	1000	30		73.4664
0.5	35	8	25.26	1000	40		73.1421
0.5	35	8	25.26	1000	50		77.0669
0.5	35	8	25.26	1000	60		78.1544
0.3	24	8	25.26	1000	0		0
0.3	24	8	25.26	1000	3		2.3376
0.3	24	8	25.26	1000	6		4.57393
0.3	24	8	25.26	1000	9		16.6029
0.3	24	8	25.26	1000	12		28.6453
0.3	24	8	25.26	1000	15		44.0409
0.3	24	8	25.26	1000	18		56.5283
0.3	24	8	25.26	1000	21		64.5446
0.3	24	8	25.26	1000	24		69.3314
0.3	24	8	25.26	1000	30		70.5974
0.3	24	8	25.26	1000	40		69.904
0.3	24	8	25.26	1000	50		73.3538
0.3	24	8	25.26	1000	60		74.2284
0.5	24	8	25.26	1000	0		0
0.5	24	8	25.26	1000	3		7.59552
0.5	24	8	25.26	1000	6		14.7058
0.5	24	8	25.26	1000	9		42.7154
0.5	24	8	25.26	1000	12		71.1826
0.5	24	8	25.26	1000	15		75.4068
0.5	24	8	25.26	1000	18		74.3463
0.5	24	8	25.26	1000	21		78.9408
0.5	24	8	25.26	1000	24		79.4325
0.5	24	8	25.26	1000	30		76.9503
0.5	24	8	25.26	1000	40		75.2954
0.5	24	8	25.26	1000	50		78.9668
0.5	24	8	25.26	1000	60		80.1
1	24	8	25.26	1000	0		0
1	24	8	25.26	1000	3		0.88416
1	24	8	25.26	1000	6		1.54551
1	24	8	25.26	1000	9		25.0541
1	24	8	25.26	1000	12		48.0682
1	24	8	25.26	1000	15		60.3771
1	24	8	25.26	1000	18		69.7203
1	24	8	25.26	1000	21		73.6992
1	24	8	25.26	1000	24		73.585
1	24	8	25.26	1000	30		74.7172
1	24	8	25.26	1000	40		73.5687
1	24	8	25.26	1000	50		76.7163
1	24	8	25.26	1000	60		77.3203
1.5	24	8	25.26	1000	0		0
1.5	24	8	25.26	1000	3		3.18816
1.5	24	8	25.26	1000	6		6.08813
1.5	24	8	25.26	1000	9		31.3331
1.5	24	8	25.26	1000	12		56.4981
1.5	24	8	25.26	1000	15		64.4332
1.5	24	8	25.26	1000	18		68.2544
1.5	24	8	25.26	1000	21		75.1152
1.5	24	8	25.26	1000	24		78.2233
1.5	24	8	25.26	1000	30		74.3427
1.5	24	8	25.26	1000	40		73.5687
1.5	24	8	25.26	1000	50		77.1723
1.5	24	8	25.26	1000	60		78.0934
2	24	8	25.26	1000	0		0
2	24	8	25.26	1000	3		1.60608
2	24	8	25.26	1000	6		3.05971
2	24	8	25.26	1000	9		12.9555
2	24	8	25.26	1000	12		22.7818
2	24	8	25.26	1000	15		43.0737
2	24	8	25.26	1000	18		60.5586
2	24	8	25.26	1000	21		65.486
2	24	8	25.26	1000	24		67.0108
2	24	8	25.26	1000	30		66.8532
2	24	8	25.26	1000	40		71.3699
2	24	8	25.26	1000	50		74.6158
2	24	8	25.26	1000	60		75.3872
